# Supplementary material for: A novel pyroptosis-related lncRNA signature for prognostic prediction in patients with lung adenocarcinoma
Source: Bioengineered. 2021 Sep 7;12(1):5932–49. doi: 10.1080/21655979.2021.1972078 (PMC8806662; doi:10.1080/21655979.2021.1972078)
Supplement: Supplemental Material [file KBIE_A_1972078_SM2805.zip]

Archive with 3 entries (2 files):
- supplementary/
- supplementary/flow chart.tif
- supplementary/Supplementary Figure 1.docx
